# Supplementary material for: Genome-Wide Identification and Expression Analysis of the Copper Transporter (COPT/Ctr) Gene Family in Kandelia obovata, a Typical Mangrove Plant
Source: Int J Mol Sci. 2023 Oct 25;24(21):15579. doi: 10.3390/ijms242115579 (PMC10648262; doi:10.3390/ijms242115579)
Supplement: Supplementary file 1 [file ijms-24-15579-s001.zip]

Archive with 1 entries (1 files):
- ijms-2663440-supplementary.pdf
